# Supplementary material for: Phytochemicals from Purwoceng (Pimpinella pruatjan) and Their Potential in Chronic Disease Prevention: Focus on Kidney Health
Source: Int J Mol Sci. 2025 Aug 29;26(17):8404. doi: 10.3390/ijms26178404 (PMC12428217; doi:10.3390/ijms26178404)
Supplement: Supplementary file 1 [file ijms-26-08404-s001.zip]

Archive with 1 entries (1 files):
- ijms-3781832-supplementary.pdf
